# Supplementary material for: DNA-PAINT MINFLUX nanoscopy
Source: Nat Methods. 2022 Sep 1;19(9):1072–5. doi: 10.1038/s41592-022-01577-1 (PMC9467913; doi:10.1038/s41592-022-01577-1)
Supplement: Supplementary file 4 — MINFLUX sequences that control parameters of the MINFLUX measurement (seqIIF.json and seqDefaultIIF3d.json). [file 41592_2022_1577_MOESM4_ESM.zip]

Archive with 3 entries (3 files):
- seqDefault3d.json
- seqIIF.json
- Supplement_17_3_2022.docx
