# Supplementary material for: DNA-PAINT MINFLUX nanoscopy
Source: Nat Methods. 2022 Sep 1;19(9):1072–5. doi: 10.1038/s41592-022-01577-1 (PMC9467913; doi:10.1038/s41592-022-01577-1)
Supplement: Supplementary file 4 — MINFLUX sequences that control parameters of the MINFLUX measurement (seqIIF.json and seqDefaultIIF3d.json). [file 41592_2022_1577_MOESM4_ESM.zip › seqIIF.json]

{
    "id": "seqIIF",
    "Itr": [
        {
            "Mode": {
                "id": "prbt",
                "dim": 2,
                "epsf": "focFldVortex.pickled",
                "emod": "axial",
                "dpsf": "focFldPlane.pickled",
                "dmod": "both",
                "pattern": "hexagon",
                "modulated": "phl",
                "strategy": "BL",
                "phDiaAU": 1.6
            },
            "wavelength": 6.42e-07,
            "patGeoFactor": 0.8,
            "phtLimit": 160,
            "field": [
                3.23e-07,
                3.23e-07,
                3.23e-07
            ],
            "estCoeffL": "unspecified",
            "estCoeffA": "unspecified",
            "patDwellTime": 0.001,
            "patRepeat": 1,
            "pwrFactor": 1.0,
            "ccrLimit": 2.0,
            "bgcThreshold": 15000.0,
            "estCoeff": [
                [
                    [
                        3.4508885761970864,
                        0.0,
                        0.0
                    ],
                    [
                        0.47777948497171874,
                        0.0,
                        0.0
                    ],
                    [
                        0.0,
                        0.0,
                        0.0
                    ]
                ],
                [
                    [
                        0.0,
                        0.0,
                        0.0
                    ],
                    [
                        0.0,
                        0.0,
                        0.0
                    ],
                    [
                        0.0,
                        0.0,
                        0.0
                    ]
                ]
            ],
            "_lemd": 3.11427098855644e-08,
            "_lemn": 3.745891826897276e-08,
            "fldFactor": [
                0.4750000000000001,
                0.4750000000000001,
                0.4750000000000001
            ],
            "_wavelength": 6.42e-07
        },
        {
            "Mode": {
                "id": "mflx",
                "dim": 2,
                "epsf": "focFldVortex.pickled",
                "dpsf": "focFldPlane.pickled",
                "dmod": "axial",
                "pattern": "hexagon",
                "modulated": "exc",
                "strategy": "BL",
                "phDiaAU": 1.5
            },
            "wavelength": 6.42e-07,
            "patGeoFactor": 0.8,
            "phtLimit": 150,
            "field": [
                8.33e-08,
                8.33e-08,
                8.33e-08
            ],
            "estCoeffL": "unspecified",
            "estCoeffA": "unspecified",
            "patDwellTime": 0.001,
            "patRepeat": 5,
            "pwrFactor": 1.0,
            "ccrLimit": 0.5,
            "bgcThreshold": 10000.0,
            "estCoeff": [
                [
                    [
                        -2.467454391904642,
                        0.0,
                        0.0
                    ],
                    [
                        -4.493087127940887,
                        0.0,
                        0.0
                    ],
                    [
                        0.0,
                        0.0,
                        0.0
                    ]
                ],
                [
                    [
                        0.0,
                        0.0,
                        0.0
                    ],
                    [
                        0.0,
                        0.0,
                        0.0
                    ],
                    [
                        0.0,
                        0.0,
                        0.0
                    ]
                ]
            ],
            "_lemd": 2.6195285316208932e-08,
            "_lemn": 3.189964594278757e-08,
            "fldFactor": [
                0.1297507788161994,
                0.1297507788161994,
                0.1297507788161994
            ],
            "_wavelength": 6.42e-07
        },
        {
            "Mode": {
                "id": "mflx",
                "dim": 2,
                "epsf": "focFldVortex.pickled",
                "dpsf": "focFldPlane.pickled",
                "dmod": "axial",
                "pattern": "hexagon",
                "modulated": "exc",
                "strategy": "BL",
                "phDiaAU": 1.5
            },
            "wavelength": 6.42e-07,
            "patGeoFactor": 0.42,
            "phtLimit": 100,
            "field": [
                5.6950000000000004e-08,
                5.6950000000000004e-08,
                5.6950000000000004e-08
            ],
            "estCoeffL": "unspecified",
            "estCoeffA": "unspecified",
            "patDwellTime": 0.001,
            "patRepeat": 5,
            "pwrFactor": 2.0,
            "ccrLimit": 2.0,
            "bgcThreshold": 10000.0,
            "estCoeff": [
                [
                    [
                        -1.011310909786175,
                        0.0,
                        0.0
                    ],
                    [
                        -3.5258983428986257,
                        0.0,
                        0.0
                    ],
                    [
                        0.0,
                        0.0,
                        0.0
                    ]
                ],
                [
                    [
                        0.0,
                        0.0,
                        0.0
                    ],
                    [
                        0.0,
                        0.0,
                        0.0
                    ],
                    [
                        0.0,
                        0.0,
                        0.0
                    ]
                ]
            ],
            "_lemd": 1.0195937133570945e-08,
            "_lemn": 1.3098561549651107e-08,
            "fldFactor": [
                0.08870716510903429,
                0.08870716510903429,
                0.08870716510903429
            ],
            "_wavelength": 6.42e-07
        },
        {
            "Mode": {
                "id": "mflx",
                "dim": 2,
                "epsf": "focFldVortex.pickled",
                "dpsf": "focFldPlane.pickled",
                "dmod": "axial",
                "pattern": "hexagon",
                "modulated": "exc",
                "strategy": "BL",
                "phDiaAU": 1.5
            },
            "wavelength": 6.42e-07,
            "patGeoFactor": 0.21,
            "phtLimit": 100,
            "field": [
                3.06e-08,
                3.06e-08,
                3.06e-08
            ],
            "estCoeffL": "unspecified",
            "estCoeffA": "unspecified",
            "patDwellTime": 0.001,
            "patRepeat": 5,
            "pwrFactor": 4.0,
            "ccrLimit": 0.8,
            "bgcThreshold": 10000.0,
            "estCoeff": [
                [
                    [
                        -0.8414295231874347,
                        0.0,
                        0.0
                    ],
                    [
                        -3.1144717838336833,
                        0.0,
                        0.0
                    ],
                    [
                        0.0,
                        0.0,
                        0.0
                    ]
                ],
                [
                    [
                        0.0,
                        0.0,
                        0.0
                    ],
                    [
                        0.0,
                        0.0,
                        0.0
                    ],
                    [
                        0.0,
                        0.0,
                        0.0
                    ]
                ]
            ],
            "_lemd": 4.808676570298534e-09,
            "_lemn": 6.251511384075297e-09,
            "fldFactor": [
                0.04766355140186917,
                0.04766355140186917,
                0.04766355140186917
            ],
            "_wavelength": 6.42e-07
        },
        {
            "Mode": {
                "id": "mflx",
                "dim": 2,
                "epsf": "focFldVortex.pickled",
                "dpsf": "focFldPlane.pickled",
                "dmod": "axial",
                "pattern": "hexagon",
                "modulated": "exc",
                "strategy": "BL",
                "phDiaAU": 1.5
            },
            "wavelength": 6.42e-07,
            "patGeoFactor": 0.11,
            "phtLimit": 150,
            "field": [
                1.7e-08,
                1.7e-08,
                1.7e-08
            ],
            "estCoeffL": "unspecified",
            "estCoeffA": "unspecified",
            "patDwellTime": 0.001,
            "patRepeat": 5,
            "pwrFactor": 6.0,
            "ccrLimit": 2.0,
            "bgcThreshold": 10000.0,
            "estCoeff": [
                [
                    [
                        -0.7485741463282791,
                        0.0,
                        0.0
                    ],
                    [
                        -3.451048252073452,
                        0.0,
                        0.0
                    ],
                    [
                        0.0,
                        0.0,
                        0.0
                    ]
                ],
                [
                    [
                        0.0,
                        0.0,
                        0.0
                    ],
                    [
                        0.0,
                        0.0,
                        0.0
                    ],
                    [
                        0.0,
                        0.0,
                        0.0
                    ]
                ]
            ],
            "_lemd": 2.1482453239609475e-09,
            "_lemn": 2.818108583074542e-09,
            "fldFactor": [
                0.026479750778816202,
                0.026479750778816202,
                0.026479750778816202
            ],
            "_wavelength": 6.42e-07
        }
    ],
    "ctrDwellFactor": 1.0,
    "maxOffTime": "unspecified",
    "stickiness": 2,
    "damping": 0,
    "headstart": -2,
    "locLimit": -1,
    "bgcSense": true,
    "defaultField": {
        "algo": "hexgrid",
        "radius": 8e-07,
        "DR": 0.11,
        "stride": 1
    },
    "field": {
        "algo": "hexgrid",
        "fldGeoFactor": 0.5,
        "stride": 1
    }
}
